# Supplementary material for: Bioactive Potential and Chemical Composition of Vitex agnus-castus L. Leaf Extracts Collected in Algeria: A Combined In Vitro and In Silico Approach
Source: Molecules. 2025 Feb 6;30(3):749. doi: 10.3390/molecules30030749 (PMC11820499; doi:10.3390/molecules30030749)
Supplement: Supplementary file 1 [file molecules-30-00749-s001.zip]

Archive with 1 entries (1 files):
- molecules-3464785-supplementary.pdf
